# Supplementary material for: Characterization of a Novel Amphiphilic Cationic Chlorin Photosensitizer for Photodynamic Applications
Source: Int J Mol Sci. 2022 Dec 25;24(1):345. doi: 10.3390/ijms24010345 (PMC9820311; doi:10.3390/ijms24010345)
Supplement: Supplementary file 1 [file ijms-24-00345-s001.zip]

Archive with 1 entries (1 files):
- ijms-2102437-supplementary.pdf
